# Supplementary material for: Kinetic modelling reveals the presence of multistability in normal and stressful conditions in translational initiation mechanism
Source: PLoS One. 2025 Mar 21;20(3):e0319280. doi: 10.1371/journal.pone.0319280 (PMC11927921; doi:10.1371/journal.pone.0319280)
Supplement: S1 Fig1A.NET — (NET) [file pone.0319280.s001.net]

{NoName}{}#3{e2GDP,e5,e2B,Ce1,Ce2,e2e2B,GDP,GTP,tR,e2GTP,TC,C1,C2,e2}{e2GDP + e5,Ce1,e2GDP + e2B,Ce2,Ce1 + e2B,Ce2 + e5,e2 + GDP,e2GDP}{1,2,R3,4,R5,6,R7,8,R}
