# Supplementary material for: Kinetic modelling reveals the presence of multistability in normal and stressful conditions in translational initiation mechanism
Source: PLoS One. 2025 Mar 21;20(3):e0319280. doi: 10.1371/journal.pone.0319280 (PMC11927921; doi:10.1371/journal.pone.0319280)
Supplement: S2 Fig1D.NET — (NET) [file pone.0319280.s002.net]

{NoName}{}#3{e2GDP,e5,e2B,Ce1,Ce2,e2e2B,GDP,GTP,tR,e2GTP,TC,C1,C2,e2}{TC + e5,C1,TC + e2B,C2,C2 + e5,C1 + e2B}{1,2,R3,4,R5,6,R}
