# Supplementary material for: Kinetic modelling reveals the presence of multistability in normal and stressful conditions in translational initiation mechanism
Source: PLoS One. 2025 Mar 21;20(3):e0319280. doi: 10.1371/journal.pone.0319280 (PMC11927921; doi:10.1371/journal.pone.0319280)
Supplement: S3 Fig2A.NET — (NET) [file pone.0319280.s003.net]

{NoName}{}#3{e2GDP,e5,e2B,Ce1,Ce2,e2e2B,GDP,GTP,tR,e2GTP,TC,C1,C2,e2}{e2GDP + e5,Ce1,e2GDP + e2B,Ce2,Ce1 + e2B,Ce2 + e5,e2e2B + GDP,e2e2B + GTP,e2GTP + e2B,tR + e2GTP,TC,TC + e5,C1,TC + e2B,C2,C2 + e5,C1 + e2B,e2 + GDP,e2GDP}{1,2,R3,4,R4,7,R5,6,R8,9,R10,11,R12,13,R14,15,R16,17,R18,19,R}
