# Supplementary material for: Kinetic modelling reveals the presence of multistability in normal and stressful conditions in translational initiation mechanism
Source: PLoS One. 2025 Mar 21;20(3):e0319280. doi: 10.1371/journal.pone.0319280 (PMC11927921; doi:10.1371/journal.pone.0319280)
Supplement: S4 Fig3A.NET — (NET) [file pone.0319280.s004.net]

{NoName1}{}#3{e2GDP,e5,Ce1,e2B,Ce2,kin,e2kin,e2pGDP,PP,e2pPP,Ce3p,Ce4p,e2,GDP}{e2GDP + e5,Ce1,e2GDP + e2B,Ce2,Ce1 + e2B,Ce2 + e5,e2GDP + kin,e2kin,e2pGDP + kin,e2pGDP + PP,e2pPP,e2GDP + PP,e2pGDP + e5,Ce3p,e2pGDP + e2B,Ce4p,Ce3p + e2B,Ce4p + e5,e2 + GDP,e2GDP}{1,2,R3,4,R5,6,R7,8,R8,9,N10,11,R11,12,N13,14,R15,16,R17,18,R19,20,R}
