# Supplementary material for: Kinetic modelling reveals the presence of multistability in normal and stressful conditions in translational initiation mechanism
Source: PLoS One. 2025 Mar 21;20(3):e0319280. doi: 10.1371/journal.pone.0319280 (PMC11927921; doi:10.1371/journal.pone.0319280)
Supplement: S5 Fig3D.NET — (NET) [file pone.0319280.s005.net]

{NoName1}{}#3{TC,e5,C1,e2B,C2,kin,Tkin,TCp,PP,TpPP,C3p,C4p}{TC + e5,C1,TC + e2B,C2,C2 + e5,C1 + e2B,TC + kin,Tkin,TCp + kin,TCp + PP,TpPP,TC + PP,TCp + e5,C3p,TCp + e2B,C4p,C3p + e2B,C4p + e5}{1,2,R3,4,R5,6,R7,8,R8,9,N10,11,R11,12,N13,14,R15,16,R17,18,R}
