# Supplementary material for: Kinetic modelling reveals the presence of multistability in normal and stressful conditions in translational initiation mechanism
Source: PLoS One. 2025 Mar 21;20(3):e0319280. doi: 10.1371/journal.pone.0319280 (PMC11927921; doi:10.1371/journal.pone.0319280)
Supplement: S6 Fig4.NET — (NET) [file pone.0319280.s006.net]

{NoName1}{}#3{e2GDP,e5,Ce1,e2B,Ce2,kin,e2kin,e2pGDP,PP,e2pPP,Ce3p,Ce4p,e2e2B,GDP,GTP,e2GTP,tR,TC,C1,C2,Tkin,TCp,TpPP,C3p,C4p,e2}{e2GDP + e5,Ce1,e2GDP + e2B,Ce2,Ce1 + e2B,Ce2 + e5,e2GDP + kin,e2kin,e2pGDP + kin,e2pGDP + PP,e2pPP,e2GDP + PP,e2pGDP + e5,Ce3p,e2pGDP + e2B,Ce4p,Ce3p + e2B,Ce4p + e5,e2e2B + GDP,e2e2B + GTP,e2GTP + e2B,tR + e2GTP,TC,TC + e5,C1,TC + e2B,C2,C2 + e5,C1 + e2B,TC + kin,Tkin,TCp + kin,TCp + PP,TpPP,TC + PP,TCp + e5,C3p,TCp + e2B,C4p,C3p + e2B,C4p + e5,e2 + GDP,e2GDP}{1,2,R3,4,R4,19,R5,6,R7,8,R8,9,N10,11,R11,12,N13,14,R15,16,R17,18,R20,21,R22,23,R24,25,R26,27,R28,29,R30,31,R31,32,N33,34,R34,35,N36,37,R38,39,R40,41,R42,43,R}
