# Supplementary material for: Kinetic modelling reveals the presence of multistability in normal and stressful conditions in translational initiation mechanism
Source: PLoS One. 2025 Mar 21;20(3):e0319280. doi: 10.1371/journal.pone.0319280 (PMC11927921; doi:10.1371/journal.pone.0319280)
Supplement: S7 Fig1A.ode — (ODE) [file pone.0319280.s007.ode]

#Equations for the network in Fig-1(A), Table 2 (row 1).
#Simulations in Fig-1(B & C)


#  	R1:  	     	e2 + GDP <-----> e2GDP        		r1 = (kf1*e2*GDP) - (kb1*e2GDP)
#	R2:		e2GDP + e5 <------> Ce1			r2 = (kf2*e2GDP*e5) - (kb2*Ce1)	
#	R3:		e2GDP + e2B <-----> Ce2			r3 = (kf3*e2GDP*e2B) - (kb3*Ce2)
#	R4:		Ce1 + e2B <----> Ce2 + e5		r4 = (kf4*Ce1*e2B) - (kb4*Ce2*e5)


				 

# Conservation relations

e2B = e2Bt - (Ce2)
e5 = e5t - (Ce1)
GDP = GDPt - (Ce1 + Ce2 + e2GDP)
e2 = e2t - (Ce1 + Ce2 + e2GDP)


# Rate of reactions
############# Module 1 #################
r1 = (kf1*e2*GDP) - (kb1*e2GDP)
r2 = (kf2*e2GDP*e5) - (kb2*Ce1)
r3 = (kf3*e2GDP*e2B) - (kb3*Ce2)
r4 = (kf4*Ce1*e2B) - (kb4*Ce2*e5)

#Parameters 

par e2Bt=1500, e5t=100, e2t=310, GDPt=1510

param kf1 =	1.73208
param kb1 =	0.315638
param kf2 =	0.000579104
param kb2 =	0.70668
param kf3=	18.0568
param kb3=	483.309
param kf4 =	1.2064
param kb4 =	727.084


# ODE's 

Ce1' = r2-r4
Ce2' = r3+r4
e2GDP' = -r2-r3+r1

#auxiliaries
aux e2B=e2B
aux e2=e2
aux e5=e5
aux GDP=GDP

aux e2Btotal = e2B + (Ce2)
aux e5total = e5 + (Ce1)
aux GDPtotal = GDP + (Ce1 + Ce2 + e2GDP)
aux e2total = e2 + (Ce1 + Ce2 + e2GDP)


# XPP settings
@ meth=cvode, tol=1e-3,atol=1e-6, total=2000
@ bounds=10000000000, xp=t,  yp=Ce2
@ xlo=0, xhi=200, ylo=0, yhi=200

#AUTO settings
@ parmin=-10, parmax=5000
@ autoxmin=0, autoymin=0, autoxmax=2 autoymax=30
@ Nmax=20000, Ds=-0.02, dsmin=0.001, dsmax=0.5, Normmax=10000
 

done
