# Supplementary material for: Kinetic modelling reveals the presence of multistability in normal and stressful conditions in translational initiation mechanism
Source: PLoS One. 2025 Mar 21;20(3):e0319280. doi: 10.1371/journal.pone.0319280 (PMC11927921; doi:10.1371/journal.pone.0319280)
Supplement: S8 Fig1D.ode — (ODE) [file pone.0319280.s008.ode]

 #Equations for the network in Fig-1D, Table 2 (row 2).
#Simulations in Fig-7(E-F) 

#	R15:		TC + e5 <----> C1			r15 = (kf15*TC*e5) - (kb15*C1)
#	R16:		TC + e2B <---> C2			r16 = (kf16*TC*e2B) - (kb16*C2)
#	R17:		C2 + e5 <-----> C1 + e2B		r17 = (kf17*C2*e5) - (kb17*C1*e2B)
				 

# Conservation relations


e2B = e2Bt - (C2)
e5 = e5t - (C1)
TC = TCt - (C1 + C2 )


# Rate of reactions

######### Module 2 ################

r15 = (kf15*TC*e5) - (kb15*C1)
r16 = (kf16*TC*e2B) - (kb16*C2)
r17 = (kf17*C2*e5) - (kb17*C1*e2B)


#Parameters 


par e2Bt=5000, e5t=100, TCt=310
############ Secondary mechanism  ######################

param kf15 =	21.2517
param kb15 =	1.19315
param kf16=	15.1547
param kb16=	673.581
param kf17 =	1139.9
param kb17 =	0.384145


# ODE's 

C2'= r16-r17
C1' = r15+r17

#auxiliaries
aux e2B=e2B
aux TC=TC
aux e5=e5

aux e2Btotal = e2B + (C2 )
aux e5total = e5 + (C1)
aux TCtotal = TC + (C1 + C2)


# XPP settings
@ meth=cvode, tol=1e-3,atol=1e-6, total=2000
@ bounds=10000000000, xp=t,  yp=C2
@ xlo=0, xhi=200, ylo=0, yhi=200

#AUTO settings
@ parmin=0, parmax=5000
@ autoxmin=0, autoymin=0, autoxmax=2 autoymax=30
@ Nmax=20000, Ds=-0.02, dsmin=0.001, dsmax=0.5, Normmax=10000
 

done
