# Supplementary material for: Kinetic modelling reveals the presence of multistability in normal and stressful conditions in translational initiation mechanism
Source: PLoS One. 2025 Mar 21;20(3):e0319280. doi: 10.1371/journal.pone.0319280 (PMC11927921; doi:10.1371/journal.pone.0319280)
Supplement: S9 Fig2A.ode — (ODE) [file pone.0319280.s009.ode]

#Equations for the network in Fig-2, Table 2 (row 3).
#Simulations in Fig-2(B-D,F,G-I)
#  	R1:  	     	e2 + GDP <-----> e2GDP        		r1 = (kf1*e2*GDP) - (kb1*e2GDP)
#	R2:		e2GDP + e5 <------> Ce1			r2 = (kf2*e2GDP*e5) - (kb2*Ce1)	
#	R3:		e2GDP + e2B <-----> Ce2			r3 = (kf3*e2GDP*e2B) - (kb3*Ce2)
#	R4:		Ce1 + e2B <----> Ce2 + e5		r4 = (kf4*Ce1*e2B) - (kb4*Ce2*e5)

#	R12:		Ce2  <-----> e2e2B + GDP		r12 = (kf12*Ce2) - (kb12*e2e2B*GDP)
#	R13:  	        e2e2B + GTP <----> e2GTP + e2B   	r13 = (kf13*e2e2B*GTP) - (kb13*e2GTP*e2B)
#  	R14:    	tR + e2GTP <-------> TC      		r14 = (kf14*tR*e2GTP) - (kb14*TC)

#	R15:		TC + e5 <----> C1			r15 = (kf15*TC*e5) - (kb15*C1)
#	R16:		TC + e2B <---> C2			r16 = (kf16*TC*e2B) - (kb16*C2)
#	R17:		C2 + e5 <-----> C1 + e2B		r17 = (kf17*C2*e5) - (kb17*C1*e2B)


# Conservation relations

tR = tRt - (C1 + C2 + TC )
GTP = GTPt - (C1 + C2  + TC + e2GTP)
e2B = e2Bt - (C2 + Ce2  + e2e2B)
e5 = e5t - (C1 + Ce1)
GDP = GDPt - (Ce1 + Ce2 + e2GDP)
e2 = e2t - (C1 + C2  + Ce1 + Ce2 + TC + e2GDP + e2GTP + e2e2B)


# Rate of reactions
############# Module 1 #################
r1 = (kf1*e2*GDP) - (kb1*e2GDP)
r2 = (kf2*e2GDP*e5) - (kb2*Ce1)
r3 = (kf3*e2GDP*e2B) - (kb3*Ce2)
r4 = (kf4*Ce1*e2B) - (kb4*Ce2*e5)

######### Module 2 ################

r15 = (kf15*TC*e5) - (kb15*C1)
r16 = (kf16*TC*e2B) - (kb16*C2)
r17 = (kf17*C2*e5) - (kb17*C1*e2B)


############ Module 3 ################
r12 = (kf12*Ce2) - (kb12*e2e2B*GDP)
r13 = (kf13*e2e2B*GTP) - (kb13*e2GTP*e2B)
r14 = (kf14*tR*e2GTP) - (kb14*TC)


#Parameters 


param e2Bt=1500,e5t=250, e2t=500, tRt=2500, GTPt = 1200, GDPt=40


param kf1 = 0.00013
param kb1 =	0.315638
param kf2 =	0.000579104
param kb2 =	0.70668
param kf3=	18.0568
param kb3=	483.309
param kf4 =	1.2064
param kb4 =	727.084


param kf15= 0.06
param kb15 =	1.19315
param kf16=	15.1547
param kb16=	673.581
param kf17 =	1139.9
param kb17 =	0.384145


param kf12 =	46.0705
param kb12 =	0.42722
param kf13 =	0.43298
param kb13= 1000
param kf14=	1
param kb14=	23.6952


# ODE's 
e2GTP' = r13-r14
Ce1' = r2-r4
Ce2' = r3+r4-r12
e2e2B' = r12-r13 
C1' = r15+r17
C2'= r16-r17
TC' = r14-r15-r16
e2GDP' = -r2-r3+r1

#auxiliaries
aux e2B=e2B
aux e2=e2
aux e5=e5
aux tR=tR
aux GDP=GDP
aux GTP=GTP

aux tRtotal = tR + (C1 + C2 + TC)
aux GTPtotal = GTP + (C1 + C2 + TC + e2GTP)
aux e2Btotal = e2B + (C2 + Ce2 + e2e2B)
aux e5total = e5 + (C1 + Ce1)
aux GDPtotal = GDP + (Ce1 + Ce2 + e2GDP)
aux e2total = e2 + (C1 + C2 + Ce1 + Ce2 + TC + e2GDP + e2GTP + e2e2B)


# XPP settings
@ meth=cvode, tol=1e-3,atol=1e-6, total=2000
@ bounds=10000000000, xp=t,  yp=Ce1
@ xlo=0, xhi=200, ylo=0, yhi=200

#AUTO settings
@ parmin=0, parmax=1500
@ autoxmin=0, autoymin=0, autoxmax=2 autoymax=30
@ Nmax=20000, Ds=-0.02, dsmin=0.001, dsmax=0.5, Normmax=10000
 

done
