# Supplementary material for: Kinetic modelling reveals the presence of multistability in normal and stressful conditions in translational initiation mechanism
Source: PLoS One. 2025 Mar 21;20(3):e0319280. doi: 10.1371/journal.pone.0319280 (PMC11927921; doi:10.1371/journal.pone.0319280)
Supplement: S10 Fig3A.ode — (ODE) [file pone.0319280.s010.ode]

#Equations for the network in Fig-3(A), Table 2 (row 4).
#Simulations in Fig-3(B & C), and Fig-7(A-C)


#  	R1:  	     	e2 + GDP <-----> e2GDP        		r1 = (kf1*e2*GDP) - (kb1*e2GDP)
#	R2:		e2GDP + e5 <------> Ce1			r2 = (kf2*e2GDP*e5) - (kb2*Ce1)	
#	R3:		e2GDP + e2B <-----> Ce2			r3 = (kf3*e2GDP*e2B) - (kb3*Ce2)
#	R4:		Ce1 + e2B <----> Ce2 + e5		r4 = (kf4*Ce1*e2B) - (kb4*Ce2*e5)
#	R5:		e2GDP + kin <-----> e2kin		r5 = (kf5*e2GDP*kin) - (kb5*e2kin)
#	R6:		e2kin ---------> e2pGDP + kin		r6 = (kf6*e2kin)
#	R7:		e2pGDP + PP <-----> e2pPP		r7 = (kf7*e2pGDP*PP) - (kb7*e2pPP)
#	R8:		e2pPP ---------> e2GDP + PP		r8 = (kf8*e2pPP)
#	R9:		e2pGDP + e5 <-----> Ce3p		r9 = (kf9*e2pGDP*e5) - (kb9*Ce3p)
#	R10:		e2pGDP + e2B <----> Ce4p		r10 = (kf10*e2pGDP*e2B) - (kb10*Ce4p)
#	R11:		Ce3p + e2B <---> Ce4p + e5		r11 = (kf11*Ce3p*e2B) - (kb11*Ce4p*e5) 

				 

# Conservation relations

kin = kint - (e2kin)
PP = PPt - (e2pPP)
e2B = e2Bt - (Ce2 + Ce4p)
e5 = e5t - (Ce1 + Ce3p)
GDP = GDPt - (Ce1 + Ce2 + Ce3p + Ce4p + e2GDP + e2kin + e2pGDP + e2pPP)
e2 = e2t - (Ce1 + Ce2 + Ce3p + Ce4p + e2GDP + e2kin + e2pGDP + e2pPP)


# Rate of reactions
############# Module 1 #################
r1 = (kf1*e2*GDP) - (kb1*e2GDP)
r2 = (kf2*e2GDP*e5) - (kb2*Ce1)
r3 = (kf3*e2GDP*e2B) - (kb3*Ce2)
r4 = (kf4*Ce1*e2B) - (kb4*Ce2*e5)
r5 = (kf5*e2GDP*kin) - (kb5*e2kin)
r6 = (kf6*e2kin)
r7 = (kf7*e2pGDP*PP) - (kb7*e2pPP)
r8 = (kf8*e2pPP)
r9 = (kf9*e2pGDP*e5) - (kb9*Ce3p)
r10 = (kf10*e2pGDP*e2B) - (kb10*Ce4p)
r11 = (kf11*Ce3p*e2B) - (kb11*Ce4p*e5)


#Parameters 


param kint=0, e2Bt=2, PPt=3, e5t=35, e2t=55, GDPt=1260


param kf1 =	1.73208
param kb1 =	0.315638
param kf2 =	0.000579104
param kb2 =	0.70668
param kf3=	18.0568
param kb3=	483.309
param kf4 =	1.2064
param kb4 =	727.084
param kf5 =	2.67712
param kb5 =	5.51191
param kf6 =	5.81829
param kf7 =	19.0475
param kb7 =	0.0979308
param kf8= 500
param kf9 =	28.5088
param kb9 =	0.023318
param kf10=	20
param kb10=	80
param kf11 =	297.821
param kb11 = 80


# ODE's 

e2pGDP' = r6-r7-r9-r10
Ce1' = r2-r4
Ce2' = r3+r4
e2kin' = r5-r6
e2pPP' = r7-r8
Ce3p' = r9-r11
Ce4p' = r10+r11
e2GDP' = -r2-r3-r5+r8+r1


#auxiliaries
aux kin=kin
aux e2B=e2B
aux e2=e2
aux e5=e5
aux PP=PP
aux GDP=GDP

aux kintotal = kin+ (e2kin)
aux PPtotal = PP + (e2pPP)
aux e2Btotal = e2B + (Ce2 + Ce4p)
aux e5total = e5 + (Ce1 + Ce3p)
aux GDPtotal = GDP + (Ce1 + Ce2 + Ce3p + Ce4p + e2GDP + e2kin + e2pGDP + e2pPP)
aux e2total = e2 + (Ce1 + Ce2 + Ce3p + Ce4p + e2GDP + e2kin + e2pGDP + e2pPP)


# XPP settings
@ meth=cvode, tol=1e-3,atol=1e-6, total=2000
@ bounds=10000000000, xp=t,  yp=Ce1
@ xlo=0, xhi=200, ylo=0, yhi=200

#AUTO settings
@ parmin=-10, parmax=1500
@ autoxmin=0, autoymin=0, autoxmax=2 autoymax=30
@ Nmax=20000, Ds=0.02, dsmin=0.001, dsmax=0.5, Normmax=10000
 

done
