# Supplementary material for: Kinetic modelling reveals the presence of multistability in normal and stressful conditions in translational initiation mechanism
Source: PLoS One. 2025 Mar 21;20(3):e0319280. doi: 10.1371/journal.pone.0319280 (PMC11927921; doi:10.1371/journal.pone.0319280)
Supplement: S12 Fig4.ode — (ODE) [file pone.0319280.s012.ode]

#Equations for the network in Fig-4, Table 2 (row 6).
#Simulations in Fig-5, Fig-6, and Fig-7(D-F) 


#  	R1:  	     	e2 + GDP <-----> e2GDP        		r1 = (kf1*e2*GDP) - (kb1*e2GDP)
#	R2:		e2GDP + e5 <------> Ce1			r2 = (kf2*e2GDP*e5) - (kb2*Ce1)	
#	R3:		e2GDP + e2B <-----> Ce2			r3 = (kf3*e2GDP*e2B) - (kb3*Ce2)
#	R4:		Ce1 + e2B <----> Ce2 + e5		r4 = (kf4*Ce1*e2B) - (kb4*Ce2*e5)
#	R5:		e2GDP + kin <-----> e2kin		r5 = (kf5*e2GDP*kin) - (kb5*e2kin)
#	R6:		e2kin ---------> e2pGDP + kin		r6 = (kf6*e2kin)
#	R7:		e2pGDP + PP <-----> e2pPP		r7 = (kf7*e2pGDP*PP) - (kb7*e2pPP)
#	R8:		e2pPP ---------> e2GDP + PP		r8 = (kf8*e2pPP)
#	R9:		e2pGDP + e5 <-----> Ce3p		r9 = (kf9*e2pGDP*e5) - (kb9*Ce3p)
#	R10:		e2pGDP + e2B <----> Ce4p		r10 = (kf10*e2pGDP*e2B) - (kb10*Ce4p)
#	R11:		Ce3p + e2B <---> Ce4p + e5		r11 = (kf11*Ce3p*e2B) - (kb11*Ce4p*e5) 

#	R12:		Ce2  <-----> e2e2B + GDP		r12 = (kf12*Ce2) - (kb12*e2e2B*GDP)
#	R13:  	        e2e2B + GTP <----> e2GTP + e2B   	r13 = (kf13*e2e2B*GTP) - (kb13*e2GTP*e2B)
#  	R14:    	tR + e2GTP <-------> TC      		r14 = (kf14*tR*e2GTP) - (kb14*TC)

#	R15:		TC + e5 <----> C1			r15 = (kf15*TC*e5) - (kb15*C1)
#	R16:		TC + e2B <---> C2			r16 = (kf16*TC*e2B) - (kb16*C2)
#	R17:		C2 + e5 <-----> C1 + e2B		r17 = (kf17*C2*e5) - (kb17*C1*e2B)
#	R18:		TC + kin <---> TCkin			r18 = (kf18*TC*kin) - (kb18*TCkin)
#	R19:		TCkin ---------> TCp + kin		r19 = (kf19*TCkin)
#	R20:		TCp + PP <------> TCpPP			r20 = (kf20*TCp*PP) - (kb20*TCpPP)
#	R21:		TCpPP ----------> TC + PP		r21 = (kf21*TCpPP)
#	R22:		TCp + e5 <-----> C3p			r22 = (kf22*TCp*e5) - (kb22*C3p)
#	R23:		TCp + e2B <----> C4p			r23 = (kf23*TCp*e2B) - (kb23*C4p)
#	R24:		C3p + e2B <---> C4p + e5		r24 = (kf24*C3p*e2B) - (kb24*C4p*e5)


				 

# Conservation relations

kin = kint - (TCkin + e2kin)
tR = tRt - (C1 + C2 + C3p + C4p + TCkin + TCp + TCpPP + TC )
GTP = GTPt - (C1 + C2 + C3p + C4p + TCkin + TCp + TCpPP + TC + e2GTP)
PP = PPt - (TCpPP + e2pPP)
e2B = e2Bt - (C2 + C4p + Ce2 + Ce4p + e2e2B)
e5 = e5t - (C1 + C3p + Ce1 + Ce3p)
GDP = GDPt - (Ce1 + Ce2 + Ce3p + Ce4p + e2GDP + e2kin + e2pGDP + e2pPP)
e2 = e2t - (C1 + C2 + C3p + C4p + Ce1 + Ce2 + Ce3p + Ce4p + TCkin + TCp + TCpPP + TC + e2GDP + e2GTP + e2e2B + e2kin + e2pGDP + e2pPP)


# Rate of reactions
############# Module 1 #################
r1 = (kf1*e2*GDP) - (kb1*e2GDP)
r2 = (kf2*e2GDP*e5) - (kb2*Ce1)
r3 = (kf3*e2GDP*e2B) - (kb3*Ce2)
r4 = (kf4*Ce1*e2B) - (kb4*Ce2*e5)
r5 = (kf5*e2GDP*kin) - (kb5*e2kin)
r6 = (kf6*e2kin)
r7 = (kf7*e2pGDP*PP) - (kb7*e2pPP)
r8 = (kf8*e2pPP)
r9 = (kf9*e2pGDP*e5) - (kb9*Ce3p)
r10 = (kf10*e2pGDP*e2B) - (kb10*Ce4p)
r11 = (kf11*Ce3p*e2B) - (kb11*Ce4p*e5)


######### Module 2 ################

r15 = (kf15*TC*e5) - (kb15*C1)
r16 = (kf16*TC*e2B) - (kb16*C2)
r17 = (kf17*C2*e5) - (kb17*C1*e2B)
r18 = (kf18*TC*kin) - (kb18*TCkin)
r19 = (kf19*TCkin)
r20 = (kf20*TCp*PP) - (kb20*TCpPP)
r21 = (kf21*TCpPP)
r22 = (kf22*TCp*e5) - (kb22*C3p)
r23 = (kf23*TCp*e2B) - (kb23*C4p)
r24 = (kf24*C3p*e2B) - (kb24*C4p*e5)


############ Module 3 ################
r12 = (kf12*Ce2) - (kb12*e2e2B*GDP)
r13 = (kf13*e2e2B*GTP) - (kb13*e2GTP*e2B)
r14 = (kf14*tR*e2GTP) - (kb14*TC)


#Parameters 


par kint=0, e2Bt=53, PPt=24, e5t=100, e2t=310, tRt=310, GTPt = 1500, GDPt=1510


param kf1 =	1.73208
param kb1 =	0.315638
param kf2 =	0.000579104
param kb2 =	0.70668
param kf3=	18.0568
param kb3=	483.309
param kf4 =	1.2064
param kb4 =	727.084
param kf5 =	2.67712
param kb5 =	5.51191
param kf6 =	5.81829
param kf7 =	19.0475
param kb7 =	0.0979308
param kf8 =	0.0250067
param kf9 =	28.5088
param kb9 =	0.023318
param kf10=	20
param kb10=	80
param kf11 =	297.821
param kb11 =	440.862
param kf12 =	46.0705
param kb12 =	0.42722
param kf13 =	0.43298
param kb13 =	0.010508
param kf14=	1
param kb14=	23.6952
param kf15 =	21.2517
param kb15 =	1.19315
param kf16=	15.1547
param kb16=	673.581
param kf17 =	1139.9
param kb17 =	0.384145
param kf18 =	4.33712
param kb18 =	6.51616
param kf19 =	6.78319
param kf20 =	3.22942
param kb20 =	0.0183374
param kf21 =	71.839
param kf22 =	13.9358
param kb22 =	0.717936
param kf23=	6
param kb23=	100
param kf24 =	6457.02
param kb24 =	114.886

# ODE's 

e2pGDP' = r6-r7-r9-r10
Ce1' = r2-r4
Ce2' = r3+r4-r12
e2kin' = r5-r6
e2pPP' = r7-r8
Ce3p' = r9-r11
Ce4p' = r10+r11
e2e2B' = r12-r13 
e2GTP' = r13-r14
TCp'= r19-r20-r22-r23
C1' = r15+r17
C2'= r16-r17
TCkin'= r18-r19
TCpPP' = r20-r21
C3p'= r22-r24
C4p'= r23+r24
TC' = r14-r15-r16-r18+r21 
e2GDP' = -r2-r3-r5+r8+r1

#auxiliaries
aux kin=kin
aux e2B=e2B
aux e2=e2
aux e5=e5
aux tR=tR
aux PP=PP
aux GDP=GDP
aux GTP=GTP

aux kintotal = kin+ (TCkin + e2kin)
aux tRtotal = tR + (C1 + C2 + C3p + C4p + TCkin + TCp + TCpPP + TC)
aux GTPtotal = GTP + (C1 + C2 + C3p + C4p + TCkin + TCp + TCpPP + TC + e2GTP)
aux PPtotal = PP + (TCpPP + e2pPP)
aux e2Btotal = e2B + (C2 + C4p + Ce2 + Ce4p + e2e2B)
aux e5total = e5 + (C1 + C3p + Ce1 + Ce3p)
aux GDPtotal = GDP + (Ce1 + Ce2 + Ce3p + Ce4p + e2GDP + e2kin + e2pGDP + e2pPP)
aux e2total = e2 + (C1 + C2 + C3p + C4p + Ce1 + Ce2 + Ce3p + Ce4p + TCkin + TCp + TCpPP + TC + e2GDP + e2GTP + e2e2B + e2kin + e2pGDP + e2pPP)


# XPP settings
@ meth=cvode, tol=1e-3,atol=1e-6, total=2000
@ bounds=10000000000, xp=t,  yp=Ce1
@ xlo=0, xhi=200, ylo=0, yhi=200

#AUTO settings
@ parmin=-10, parmax=1500
@ autoxmin=0, autoymin=0, autoxmax=2 autoymax=30
@ Nmax=20000, Ds=0.02, dsmin=0.001, dsmax=0.5, Normmax=10000
 

done
