# Supplementary material for: Kinetic modelling reveals the presence of multistability in normal and stressful conditions in translational initiation mechanism
Source: PLoS One. 2025 Mar 21;20(3):e0319280. doi: 10.1371/journal.pone.0319280 (PMC11927921; doi:10.1371/journal.pone.0319280)
Supplement: Fit_data.xlsx — (XLSX) [file pone.0319280.s015.xlsx]

## Sheet: Sheet1
Steady State: R3
Row	X	[Ce2](Data)	[Ce2](Fit)	[Ce2](Weighted Error)	Objective Value	Root Mean Square
1	0	0	0	0	0	0
2	4.882	0.025	0.150226	0.125226	0.0156815	0.125226
3	4.882	0.142	0.150226	0.00822562	6.76609e-05	0.00822562
4	9.917	0.08	0.265033	0.185033	0.0342372	0.185033
5	9.917	0.32	0.265033	-0.054967	0.00302137	0.054967
6	19.91	0.488	0.421334	-0.066666	0.00444436	0.066666
7	39.896	0.568	0.594867	0.0268665	0.000721811	0.0268665
8	39.896	0.64	0.594867	-0.0451335	0.00203703	0.0451335
9	74.834	0.578	0.734636	0.156636	0.0245349	0.156636
10	74.91	0.822	0.734836	-0.0871644	0.00759764	0.0871644
11	99.854	0.837	0.787289	-0.0497111	0.00247119	0.0497111
12	99.854	0.944	0.787289	-0.156711	0.0245584	0.156711
Steady State: R10
Row	X	[Ce4p](Data)	[Ce4p](Fit)	[Ce4p](Weighted Error)	Objective Value	Root Mean Square
1	0.022	0.082	0.00438455	-0.0776154	0.00602416	0.0776154
2	0.016	0.094	0.00319182	-0.0908082	0.00824612	0.0908082
3	0.489	0.071	0.0905821	0.0195821	0.000383458	0.0195821
4	0.489	0.119	0.0905821	-0.0284179	0.000807577	0.0284179
5	0.988	0.119	0.169812	0.0508123	0.00258189	0.0508123
6	0.988	0.22	0.169812	-0.0501877	0.0025188	0.0501877
7	4.99	0.406	0.527336	0.121336	0.0147223	0.121336
8	4.99	0.51	0.527336	0.0173356	0.000300524	0.0173356
9	7.988	0.795	0.647288	-0.147712	0.0218187	0.147712
10	7.988	0.839	0.647288	-0.191712	0.0367533	0.191712
11	9.98	0.787	0.698822	-0.0881781	0.00777538	0.0881781
12	9.986	0.858	0.698955	-0.159045	0.0252953	0.159045
Steady State: R14
Row	X	[TC](Data)	[TC](Fit)	[TC](Weighted Error)	Objective Value	Root Mean Square
1	3.175	0.281	0.231994	-0.0490062	0.0024016	0.0490062
2	8.289	0.447	0.445988	-0.00101231	1.02476e-06	0.00101231
3	16.755	0.655	0.623459	-0.0315406	0.000994808	0.0315406
4	32.981	0.753	0.767787	0.0147872	0.00021866	0.0147872
5	66.138	0.814	0.870116	0.0561156	0.00314896	0.0561156
6	132.451	0.864	0.931031	0.0670313	0.0044932	0.0670313
7	265.079	0.891	0.964424	0.0734242	0.00539111	0.0734242
Steady State: R16
Row	X	[C2](Data)	[C2](Fit)	[C2](Weighted Error)	Objective Value	Root Mean Square
1	0	-7.84e-05	0	7.84e-05	6.14656e-09	7.84e-05
2	4.994	-0.015	0.099202	0.114202	0.0130421	0.114202
3	4.994	0.246	0.099202	-0.146798	0.0215497	0.146798
4	9.987	0.144	0.18075	0.0367498	0.00135054	0.0367498
5	9.987	0.267	0.18075	-0.0862502	0.0074391	0.0862502
6	19.975	0.282	0.306764	0.0247642	0.000613263	0.0247642
7	19.905	0.451	0.306015	-0.144985	0.0210208	0.144985
8	39.95	0.455	0.470407	0.0154066	0.000237364	0.0154066
9	39.88	0.476	0.469967	-0.0060327	3.63935e-05	0.0060327
10	74.975	0.571	0.625855	0.0548552	0.00300909	0.0548552
11	75.044	0.593	0.626072	0.0330717	0.00109374	0.0330717
12	100.013	0.645	0.690845	0.045845	0.00210176	0.045845
13	99.943	0.678	0.690695	0.0126947	0.000161156	0.0126947
Steady State: R23
Row	X	[C4p](Data)	[C4p](Fit)	[C4p](Weighted Error)	Objective Value	Root Mean Square
1	0	0	0	0	0	0
2	4.855	0.039	0.115903	0.0769034	0.00591413	0.0769034
3	4.924	0.086	0.117361	0.0313614	0.000983535	0.0313614
4	9.987	0.317	0.212836	-0.104164	0.0108501	0.104164
5	9.987	0.328	0.212836	-0.115164	0.0132627	0.115164
6	19.905	0.315	0.351038	0.0360383	0.00129876	0.0360383
7	19.905	0.324	0.351038	0.0270383	0.000731071	0.0270383
8	39.95	0.437	0.521693	0.0846933	0.00717296	0.0846933
9	74.975	0.587	0.672714	0.0857139	0.00734688	0.0857139
10	74.975	0.64	0.672714	0.0327139	0.0010702	0.0327139
11	99.943	0.822	0.732939	-0.0890614	0.00793194	0.0890614
12	99.943	0.828	0.732939	-0.0950614	0.00903667	0.0950614
Time series: e2GDP
Row	Time	[e2GDP](Data)	[e2GDP](Fit)	[e2GDP](Weighted Error)	Objective Value	Root Mean Square
1	0	15	14.7013	-0.298734	0.089242	0.298734
2	60.927	12	6.43959	-5.56041	30.9181	5.56041
3	180.905	8.21	11.1685	2.95847	8.75253	2.95847
4	301.336	6.06	15.2349	9.17488	84.1784	9.17488
Time series: e2pGDP
Row	Time	[e2pGDP](Data)	[e2pGDP](Fit)	[e2pGDP](Weighted Error)	Objective Value	Root Mean Square
1	29.42	10.8	19.7333	8.93325	79.803	8.93325
2	59.348	17.2	18.4924	1.29245	1.67043	1.29245
3	88.768	22.2	17.5115	-4.68855	21.9825	4.68855
4	118.696	28.1	16.6461	-11.4539	131.191	11.4539
Time series: TC
Row	Time	[TC](Data)	[TC](Fit)	[TC](Weighted Error)	Objective Value	Root Mean Square
1	2.4	0.648	5.27217	4.62417	21.3829	4.62417
2	119	44.9	42.068	-2.83201	8.02028	2.83201
3	241	66.5	63.1943	-3.30572	10.9278	3.30572
4	479	99.4	100.882	1.48157	2.19505	1.48157
5	956	155	153.976	-1.02431	1.04921	1.02431
