# Supplementary material for: Kinetic modelling reveals the presence of multistability in normal and stressful conditions in translational initiation mechanism
Source: PLoS One. 2025 Mar 21;20(3):e0319280. doi: 10.1371/journal.pone.0319280 (PMC11927921; doi:10.1371/journal.pone.0319280)
Supplement: Parameters_table.xlsx — (XLSX) [file pone.0319280.s016.xlsx]

## Sheet: New_fit
Reactions		Fitted parameters (Experiments)	Parameters used			Multistability range
			Normal	Bistablility For primary and secondary	Tristability	ISR tristability
						lower	upper
R1	kf1	1.73208	0.00013 (9.48e-6 to 0.0059207)	1.73208	1.73208	1e-07	>1e4
	kb1	0.315638	0.315638	0.315638	0.315638	0	>1e4
R2	kf2	0.000579104	0.000579104	0.000579104	0.000579104	0	0.79
	kb2	0.70668	0.70668	0.70668	0.70668	0.532	1.3
R3	kf3	18.0568	18.0568	18.0568	18.0568	10.91	58.29
	kb3	483.309	483.309	483.309	483.309	135	546.9
R4	kf4	1.2064	1.2064	1.2064	1.2064	0.6013	1.61
	kb4	727.084	727.084	727.084	727.084	623	1326
R5	kf5	2.67712	-	2.67712	2.67712	0.83	4.387
	kb5	5.51191	-	5.51191	5.51191	1.064	30.73
R6	kf6	5.81829	-	5.81829	5.81829	1.078	32.1
R7	kf7	19.0475	-	19.0475	19.0475	14.56	>1e4
	kb7	0.0979308	-	0.0979308	0.0979308	0	0.1325
R8	kf8	0.0250067	-	500 (0 to >1e+4)	0.0250067	0.01304	0.078
R9	kf9	28.5088	-	28.5088	28.5088	0	39.65
	kb9	0.023318	-	0.023318	0.023318	0	>1e4
R10	kf10	20	-	20	20	0	103.5
	kb10	80	-	80	80	57.82	>1e4
R11	kf11	297.821	-	297.821	297.821	218.5	>1e4
	kb11	440.862	-	80 (0 to 313)	440.862	0	610
R12	kf12	46.0705	46.0705		46.0705	18.67	150.304
	kb12	0.42722	0.42722		0.42722	0.1316	0.696
R13	kf13	0.43298	0.43298		0.43298	0.2653	1.41244
	kb13	0.010508	1000 (6 to >1e+4)		0.010508	0.0033	0.01731
R14	kf14	1	1		1	0.689	2.112
	kb14	23.6952	23.6952		23.6952	11.24	34.57
R15	kf15	21.2517	0.06 (0 to 2.8)	0.06 (0 to 2.106)	21.2517	8.112	23.89
	kb15	1.19315	1.19315	1.19315	1.19315	1.081	1.689
R16	kf16	15.1547	15.1547	15.1547	15.1547	9.656	32.41
	kb16	673.581	673.581	673.581	673.581	0	1263
R17	kf17	1139.9	1139.9	1139.9	1139.9	587	>1e4
	kb17	0.384145	0.384145	0.384145	0.384145	0	0.6645
R18	kf18	4.33712	-	4.33712	4.33712	4	6.77
	kb18	6.51616	-	6.51616	6.51616	1.748	8.143
R19	kf19	6.78319	-	6.78319	6.78319	3.385	9.5
R20	kf20	3.22942	-	3.22942	3.22942	0.3	4.3
	kb20	0.0183374	-	0.0183374	0.0183374	0	712
R21	kf21	71.839	-	71.839	71.839	35.34	>1e4
R22	kf22	13.9358	-	13.9358	13.9358	12.37	24
	kb22	0.717936	-	0.717936	0.717936	0	127.9
R23	kf23	6	-	6	6	0	9.434
	kb23	100	-	100	100	77.19	111
R24	kf24	6457.02	-	6457.02	6457.02	2246	>1e4
	kb24	114.886	-	114.886	114.886	0	394.7
